# Supplementary material for: Diagonal Interactions between Glutamate and Arginine Analogs with Varying Side-Chain Lengths in a β-Hairpin
Source: Molecules. 2023 Mar 23;28(7):2888. doi: 10.3390/molecules28072888 (PMC10096425; doi:10.3390/molecules28072888)
Supplement: Supplementary file 1 [file molecules-28-02888-s001.zip]

Archive with 1 entries (1 files):
- molecules-2228881-supplementary.pdf
